# Supplementary material for: COVID-19 Vaccines Confer Protection in Hospitalized Pregnant and Postpartum Women with Severe COVID-19: A Retrospective Cohort Study
Source: Vaccines (Basel). 2022 May 10;10(5):749. doi: 10.3390/vaccines10050749 (PMC9146232; doi:10.3390/vaccines10050749)
Supplement: Supplementary file 1 [file vaccines-10-00749-s001.zip]

Archive with 1 entries (1 files):
- vaccines-1692394-supplementary.pdf
